# Supplementary material for: The San1 Ubiquitin Ligase Avidly Recognizes Misfolded Proteins through Multiple Substrate Binding Sites
Source: Biomolecules. 2021 Nov 2;11(11):1619. doi: 10.3390/biom11111619 (PMC8615460; doi:10.3390/biom11111619)
Supplement: Supplementary file 1 [file biomolecules-11-01619-s001.zip]

Archive with 1 entries (1 files):
- biomolecules-1392881-supplementary.pdf
